# Supplementary material for: Whey Improves In Vitro Endothelial Mitochondrial Function and Metabolic Redox Status in Diabetic State
Source: Antioxidants (Basel). 2023 Jun 20;12(6):1311. doi: 10.3390/antiox12061311 (PMC10295385; doi:10.3390/antiox12061311)
Supplement: Supplementary file 1 [file antioxidants-12-01311-s001.zip]

Archive with 1 entries (1 files):
- antioxidants-2452244-supplementary.pdf
